# Supplementary material for: MRI-Derived Pancreatic Fat Fraction Is Independently Associated with Intraductal Papillary Mucinous Neoplasms: A Case–Control Study
Source: Diagnostics (Basel). 2026 Jul 14;16(14):2198. doi: 10.3390/diagnostics16142198 (PMC13408473; doi:10.3390/diagnostics16142198)
Supplement: Supplementary file 1 [file diagnostics-16-02198-s001.zip]

Archive with 1 entries (1 files):
- diagnostics-4398628-supplementary.pdf
